# Supplementary material for: Generation of Gellan Gum-Based Adipose-Like Microtissues
Source: Bioengineering (Basel). 2018 Jun 27;5(3):52. doi: 10.3390/bioengineering5030052 (PMC6163196; doi:10.3390/bioengineering5030052)
Supplement: Supplementary file 1 [file bioengineering-05-00052-s001.zip]

Archive with 1 entries (1 files):
- bioengineering-304537-supplementary.pdf
